# Supplementary material for: Predictors of latent tuberculosis infection treatment completion in the US private sector: an analysis of administrative claims data
Source: BMC Public Health. 2018 May 29;18:662. doi: 10.1186/s12889-018-5578-3 (PMC5975486; doi:10.1186/s12889-018-5578-3)
Supplement: Supplementary file 3 — Results of logistic regression models which examine associations between patient characteristics and the completion of at least 5 months of daily-dose isoniazid treatment for latent tuberculosis infection (N = 1072). (XLS 31 kb) [file 12889_2018_5578_MOESM3_ESM.xls]

## Sheet: Table A_150 Doses in 273 Days
Additional File 3: Table S1 Results of two logistic regression models which examine associations between patient characteristics and the completion of at least 5 months of daily-dose isoniazid treatment for latent tuberculosis infection (N=1,072). For t
	Total N	# Completing	%	Confidence Interval
Completion:	1072	577	0.5382	0.508254	0.567965
		Sensitivity Model A1: Includes Count of Clinical Risk Factors				Sensitivity Model A2: Includes Specific Clinical Risk Factors
Independent Variables		Adjusted Odds Ratio	95% Confidence Interval		p-value	Adjusted Odds Ratio	95% Confidence Interval		p-value
Sex	Female	1	-	-	-	1	-	-	-
	Male	0.983233	0.764773	1.2641	0.895	0.92216	0.713679	1.19154	0.535
Age Group	0-14	1	-	-	-	1	-	-	-
	15-29	0.599256	0.369105	0.972913	0.038	0.601842	0.370564	0.977467	0.04
	30-44	0.584296	0.361326	0.94486	0.028	0.586835	0.362926	0.948885	0.03
	45-64	0.610067	0.370775	1.00379	0.052	0.595692	0.36036	0.984706	0.043
Census Region	Northeast	1	-	-	-	1	-	-	-
	Midwest	0.850567	0.518867	1.39431	0.521	0.845964	0.515699	1.38774	0.508
	South	0.803284	0.516235	1.24995	0.332	0.780108	0.499151	1.21921	0.276
	West	0.930127	0.623643	1.38723	0.722	0.914741	0.611962	1.36733	0.664
Urban-Rural Classification	Large central metro county	1	-	-	-	1	-	-	-
	Large fringe metro county	0.54103	0.368713	0.793879	0.002	0.544123	0.370036	0.80011	0.002
	Any smaller county	0.77371	0.48887	1.22451	0.273	0.781304	0.492633	1.23913	0.294
% of Households Under FPL in County	<15%	1	-	-	-	1	-	-	-
	?15%	0.571068	0.417947	0.780285	<0.001	0.557606	0.407392	0.763208	<0.001
Insurance Type	HMO	1	-	-	-	1	-	-	-
	POS	1.35449	0.920541	1.993	0.124	1.44227	0.975698	2.13196	0.066
	PPO	1.63729	1.03096	2.6002	0.037	1.69265	1.06127	2.69965	0.027
Prescription Size	<2 month supply	1	-	-	-	1	-	-	-
	?2 month supply	1.04196	0.647971	1.67551	0.865	1.00438	0.622744	1.61989	0.986
Year INH Regimen Started	2011 Q3-4	1	-	-	-	1	-	-	-
	2012 Q1-4	1.04368	0.745262	1.4616	0.803	1.03366	0.737229	1.44929	0.848
	2013 Q1-4	1.25693	0.882638	1.78993	0.205	1.23895	0.869143	1.76611	0.236
	Q1 2014	1.13142	0.587922	2.17737	0.712	1.13597	0.589316	2.1897	0.703
State TB Rate		0.934199	0.812218	1.0745	0.34	0.939938	0.81656	1.08196	0.388
LTBI Diagnostic Test	TST	1	-	-	-	1	-	-	-
	IGRA	1.33383	0.927174	1.91884	0.121	1.24378	0.8577	1.80364	0.25
	Unknown/ Other	0.865044	0.65025	1.15079	0.319	0.852847	0.640231	1.13607	0.277
Percent Foreign Born in County		0.998984	0.983508	1.0147	0.898	0.998501	0.9829	1.01435	0.852
Count of Clinical Risk Factors	None	1	-	-	-	n/a	-	-	-
	1	1.55198	1.15759	2.08075	0.003	n/a	n/a	n/a	n/a
	2 or more	1.65344	1.0462	2.61314	0.031	n/a	n/a	n/a	n/a
Diagnosis of Contact w/ TB	No Diagnosis	n/a	-	-	-	1	-	-	-
	Had Diagnosis	n/a	n/a	n/a	n/a	1.15015	0.80108	1.65134	0.448
History of TB/Late Effects	No Diagnosis	n/a	-	-	-	1	-	-	-
	Had Diagnosis	n/a	n/a	n/a	n/a	1.20813	0.640138	2.2801	0.56
HIV Positive	No Diagnosis	n/a	-	-	-	1	-	-	-
	Had Diagnosis	n/a	n/a	n/a	n/a	3.77415	1.70892	8.33523	0.001
Diabetes	No Diagnosis or Medication	n/a	-	-	-	1	-	-	-
	Had Diagnosis or Medication	n/a	n/a	n/a	n/a	1.60103	0.94485	2.71293	0.08
Tobacco	No Diagnosis or Medication	n/a	-	-	-	1	-	-	-
	Had Diagnosis or Medication	n/a	n/a	n/a	n/a	1.12434	0.662515	1.90809	0.664
Immuno-suppressive Medications	No Medication	n/a	-	-	-	1	-	-	-
	Had Medication	n/a	n/a	n/a	n/a	1.32088	0.86267	2.02246	0.2
Abbreviations:
INH - isoniazid
FPL - federal poverty level
TB - tuberculosis
TST - tuberculin skin test
IGRA - interferon-gamma release assays
LTBI - latent tuberculosis infection
HMO - health maintenance organization
POS - point of service
PPO - preferred provider organization

## Sheet: Table B_150 Doses in 243 Days
Additional File 3: Table S2 Results of two logistic regression models which examine associations between patient characteristics and the completion of at least 5 months of daily-dose isoniazid treatment for latent tuberculosis infection (N=1,072). For t
	Total N	# Completing	%	Confidence Interval
Completion:	1072	567	0.5289	0.498921	0.558707
		Sensitivity Model B1: Includes Count of Clinical Risk Factors				Sensitivity Model B2: Includes Specific Clinical Risk Factors
Independent Variables		Adjusted Odds Ratio	95% Confidence Interval		p-value	Adjusted Odds Ratio	95% Confidence Interval		p-value
Sex	Female	1	-	-	-	1	-	-	-
	Male	0.978589	0.761438	1.25767	0.866	0.927183	0.717885	1.1975	0.562
Age Group	0-14	1	-	-	-	1	-	-	-
	15-29	0.622939	0.385042	1.00782	0.054	0.625705	0.386706	1.01242	0.056
	30-44	0.624378	0.38756	1.0059	0.053	0.627469	0.389582	1.01062	0.055
	45-64	0.642864	0.392149	1.05387	0.08	0.627773	0.381287	1.0336	0.067
Census Region	Northeast	1	-	-	-	1	-	-	-
	Midwest	0.841204	0.513495	1.37806	0.492	0.832711	0.508049	1.36484	0.468
	South	0.845486	0.543563	1.31511	0.456	0.826373	0.52958	1.2895	0.401
	West	0.965292	0.647711	1.43859	0.862	0.948643	0.635594	1.41588	0.796
Urban-Rural Classification	Large central metro county	1	-	-	-	1	-	-	-
	Large fringe metro county	0.564835	0.385272	0.828085	0.003	0.567328	0.386344	0.833093	0.004
	Any smaller county	0.803074	0.507611	1.27052	0.349	0.806429	0.509012	1.27763	0.359
% of Households Under FPL in County	<15%	1	-	-	-	1	-	-	-
	?15%	0.570876	0.418128	0.779424	<0.001	0.55941	0.409129	0.76489	<0.001
Insurance Type	HMO	1	-	-	-	1	-	-	-
	POS	1.34995	0.917528	1.98616	0.128	1.43042	0.968421	2.11284	0.072
	PPO	1.64759	1.03796	2.6153	0.034	1.69966	1.06701	2.70742	0.026
Prescription Size	<2 month supply	1	-	-	-	1	-	-	-
	?2 month supply	1.03302	0.643118	1.65932	0.893	0.991929	0.616084	1.59706	0.973
Year INH Regimen Started	2011 Q3-4	1	-	-	-	1	-	-	-
	2012 Q1-4	0.975946	0.696916	1.36669	0.887	0.970079	0.692134	1.35964	0.86
	2013 Q1-4	1.18105	0.829742	1.68111	0.356	1.16799	0.819984	1.66368	0.39
	Q1 2014	1.11501	0.579181	2.14657	0.745	1.11837	0.580366	2.15512	0.738
State TB Rate		0.921113	0.800826	1.05947	0.25	0.925102	0.803808	1.0647	0.278
LTBI Diagnostic Test	TST	1	-	-	-	1	-	-	-
	IGRA	1.34041	0.932882	1.92598	0.113	1.26574	0.874354	1.83234	0.212
	Unknown/ Other	0.832895	0.626223	1.10778	0.209	0.824146	0.61897	1.09733	0.185
Percent Foreign Born in County		0.999427	0.983948	1.01515	0.943	0.999108	0.983522	1.01494	0.911
Count of Clinical Risk Factors	None	1	-	-	-	n/a	-	-	-
	1	1.5674	1.16986	2.10003	0.003	n/a	n/a	n/a	n/a
	2 or more	1.64762	1.04412	2.59992	0.032	n/a	n/a	n/a	n/a
Diagnosis of Contact w/ TB	No Diagnosis	n/a	-	-	-	1	-	-	-
	Had Diagnosis	n/a	n/a	n/a	n/a	1.14355	0.797088	1.64062	0.466
History of TB/Late Effects	No Diagnosis	n/a	-	-	-	1	-	-	-
	Had Diagnosis	n/a	n/a	n/a	n/a	1.1518	0.613501	2.16242	0.66
HIV Positive	No Diagnosis	n/a	-	-	-	1	-	-	-
	Had Diagnosis	n/a	n/a	n/a	n/a	2.93188	1.39051	6.18186	0.005
Diabetes	No Diagnosis or Medication	n/a	-	-	-	1	-	-	-
	Had Diagnosis or Medication	n/a	n/a	n/a	n/a	1.659	0.979701	2.8093	0.06
Tobacco	No Diagnosis or Medication	n/a	-	-	-	1	-	-	-
	Had Diagnosis or Medication	n/a	n/a	n/a	n/a	1.16702	0.688894	1.97698	0.566
Immuno-suppressive Medications	No Medication	n/a	-	-	-	1	-	-	-
	Had Medication	n/a	n/a	n/a	n/a	1.34238	0.877072	2.05453	0.175
Abbreviations:
INH - isoniazid
FPL - federal poverty level
TB - tuberculosis
TST - tuberculin skin test
IGRA - interferon-gamma release assays
LTBI - latent tuberculosis infection
HMO - health maintenance organization
POS - point of service
PPO - preferred provider organization
